# Supplementary material for: The KLF7/PFKL/ACADL axis modulates cardiac metabolic remodelling during cardiac hypertrophy in male mice
Source: Nat Commun. 2023 Feb 21;14:959. doi: 10.1038/s41467-023-36712-9 (PMC9944323; doi:10.1038/s41467-023-36712-9)
Supplement: Supplementary file 4 — Source Data [file 41467_2023_36712_MOESM4_ESM.xlsx]

## Sheet: Fig.1a
Fig.1a	GAP	BNP			mean	Normalization
Ctrl	34.3661	36.2343	-1.86818	0.273918	0.247511	1.10669
Ctrl	34.5115	36.5647	-2.05311	0.240963		0.973547
Ctrl	34.4644	36.5345	-2.07009	0.238144		0.962156
Ctrl	34.2926	36.2555	-1.96282	0.256527		1.03643
Ctrl	33.7446	35.5345	-1.7899	0.289193		1.1684
Ctrl	33.8293	36.2534	-2.42414	0.18632		0.752776
AngII	31.8135	32.2543	-0.440827	0.736712	0.664035	2.97649
AngII	31.4759	32.3256	-0.849728	0.554889		2.24188
AngII	32.964	33.3253	-0.361359	0.778431		3.14504
AngII	33.1093	33.3254	-0.216179	0.860842		3.478
AngII	32.3398	33.3425	-1.00276	0.499045		2.01625
AngII	32.4741	33.3253	-0.851282	0.554292		2.23946

## Sheet: Fig.1b
Fig.1b	GAP	KLF7			mean	Normalization
Ctrl	34.3661	26.9813	7.38482	167.129	225.208	0.74211
Ctrl	34.5115	26.5215	7.99003	254.236		1.1289
Ctrl	34.4644	26.437	8.02747	260.92		1.15858
Ctrl	34.2926	26.1625	8.13013	280.165		1.24403
Ctrl	33.7446	25.874	7.87063	234.043		1.03923
Ctrl	33.8293	26.5555	7.27381	154.752		0.687152
AngII	31.8135	25.6299	6.18364	72.6879	117.796	0.322759
AngII	31.4759	24.7364	6.73951	106.855		0.474472
AngII	32.964	26.3814	6.58261	95.8437		0.425579
AngII	33.1093	25.9959	7.11331	138.458		0.614803
AngII	32.3398	25.1121	7.22771	149.885		0.66554
AngII	32.4741	25.3137	7.16034	143.046		0.635174

## Sheet: Fig.1c
Fig.1c	GAP	PFKL			mean	Normalization			Fig.1c	GAP	ACADL			mean	Normalization
Ctrl	34.3661	35.5082	-1.14209	0.453102	0.482856	0.938378			Ctrl	34.3661	36.8346	-2.46848	0.180681	0.214076	0.844005
Ctrl	34.5115	35.4743	-0.962761	0.513074		1.06258			Ctrl	34.5115	36.7935	-2.28197	0.205616		0.960484
Ctrl	34.4644	35.9672	-1.50272	0.352887		0.730834			Ctrl	34.4644	36.8427	-2.37824	0.192343		0.898483
Ctrl	34.2926	35.5885	-1.29591	0.40728		0.843481			Ctrl	34.2926	36.0275	-1.73487	0.300437		1.40341
Ctrl	33.7446	34.2505	-0.505861	0.70424		1.45849			Ctrl	33.7446	35.8937	-2.14907	0.225458		1.05317
Ctrl	33.8293	34.9292	-1.09988	0.466554		0.966239			Ctrl	33.8293	36.3039	-2.47459	0.179918		0.840442
AngII	31.8135	32.2227	-0.409224	0.753028	0.662128	1.55953			AngII	31.8135	34.0468	-2.23326	0.212678	0.157539	0.993471
AngII	31.4759	32.5265	-1.05064	0.482754		0.999788			AngII	31.4759	33.9684	-2.49249	0.177699		0.830075
AngII	32.964	33.2126	-0.248619	0.841702		1.74317			AngII	32.964	35.6277	-2.66369	0.157816		0.737195
AngII	33.1093	33.7556	-0.646353	0.638893		1.32315			AngII	33.1093	36.189	-3.07977	0.118276		0.552496
AngII	32.3398	32.8062	-0.46638	0.723779		1.49895			AngII	32.3398	34.8478	-2.50805	0.175793		0.821172
AngII	32.4741	33.3829	-0.908847	0.532611		1.10304			AngII	32.4741	35.7537	-3.27966	0.102973		0.481014

## Sheet: Fig.1f
Fig.1f	Vector-PFKL	PFKL-0.25ng(KLF7)	PFKL-0.5ng(KLF7)	PFKL-1ng(KLF7)					Fig.1f	Vector-ACADL	ACADL-0.25ng(KLF7)	ACADL-0.5ng(KLF7)	ACADL-1ng(KLF7)
PGL4	1091353	39231	61239	66792					PGL4	1047188	1647039	1781201	2420924
	1060961	38735	51629	55051						1001167	1470975	2153414	3292795
	1019759	39963	15783	45747						1024334	1551396	2131776	3346683
	1089736	39273	56732	58231						916937	1861160	2392380	2653012
	1084234	38921	53271	60721						993663	1831631	2349170	2716217
	1026734	39723	49724	49232						964034	1830000	2337401	3431520
Renilla	958220	215977	350806	542901					Renilla	300235	389859	402211	402132
	952406	210328	324066	490253						304588	382486	392031	413243
	938514	207573	125869	456429						308728	373443	429144	389198
	940231	209311	312382	502921						325152	399231	381313	379919
	957382	218392	339201	539103						362712	402832	423114	394921
	962731	220091	301838	512932						389193	388491	394213	412924
PGL4/Renilla	1.13894	0.181644	0.174567	0.123028					PGL4/Renilla	3.48789	4.2247	4.42852	6.02022
	1.11398	0.184165	0.159316	0.112291						3.28695	3.84583	5.49297	7.96818
	1.08657	0.192525	0.125392	0.100228						3.31792	4.1543	4.96751	8.59892
	1.15901	0.18763	0.181611	0.115786						2.82003	4.66186	6.27406	6.9831
	1.1325	0.178216	0.157048	0.112633						2.73954	4.54689	5.5521	6.87787
	1.06648	0.180484	0.164737	0.0959815						2.47701	4.71053	5.92928	8.31029
mean	1.11625	0.184111	0.160445	0.109991					mean	3.02156	4.35735	5.44074	7.45977
									Normalization	3.12467	3.78474	3.96734	5.39328
Normalization	1.02033	0.162728	0.156387	0.110216						2.94465	3.44532	4.92093	7.13838
	0.99797	0.164986	0.142725	0.100597						2.97239	3.72168	4.45019	7.70343
	0.973413	0.172476	0.112334	0.0897903						2.52635	4.17638	5.62068	6.25588
	1.03831	0.16809	0.162698	0.103728						2.45424	4.07337	4.9739	6.16161
	1.01456	0.159657	0.140693	0.100904						2.21905	4.21998	5.31181	7.44486
	0.955418	0.161689	0.147582	0.085986

## Sheet: Fig.1g
Fig.1g

## Sheet: Fig.1h
Fig.1h	a-Tubulin	ANP		mean
sham	216931	197705	0.911373	0.889503	1.02459
sham	232514	172020	0.739826		0.83173
sham	229634	203129	0.884577		0.994462
sham	219502	222320	1.01284		1.13866
sham	223304	214924	0.962473		1.08203
sham	240515	198649	0.825932		0.928532
TAC	184638	234554	1.27035	1.65384	1.42815
TAC	147729	268231	1.8157		2.04125
TAC	157877	274410	1.73813		1.95404
TAC	145068	277644	1.91389		2.15164
TAC	161965	268246	1.6562		1.86194
TAC	147946	226180	1.5288		1.71871

## Sheet: Fig.1i
Fig.1i	β-actin	BNP		mean
sham	215504	104819	0.48639	0.36985	1.3151
sham	301322	80245	0.26631		0.720049
sham	327164	123110	0.376294		1.01743
sham	327410	114726	0.350405		0.947424
TAC	195669	187866	0.960121	1.07856	2.59598
TAC	229900	218580	0.950761		2.57067
TAC	208989	276867	1.32479		3.58197

## Sheet: Fig.1j
Fig.1j	β-actin	KLF7
sham	8.08	0.964	0.119307	0.131176	0.909515
sham	8.73	0.772	0.0884307		0.674136
sham	6.06	0.898	0.148185		1.12966
sham	5.67	0.957	0.168783		1.28669
TAC	9.02	0.691	0.0766075	0.0714847	0.584004
TAC	10.52	0.728	0.0692015		0.527546
TAC	10.37	0.72	0.0694311		0.529295
TAC	9.04	0.635	0.0702434		0.535488
TAC	8.66	0.623	0.07194		0.548422

## Sheet: Fig.1k
Fig.1k	GAPDH	PFKL		mean
sham	154394	152831	0.989877	1.00167	0.988221
sham	185756	177207	0.953977		0.952382
sham	186406	180119	0.966273		0.964657
sham	189151	207418	1.09657		1.09474
TAC	171932	242625	1.41117	1.59736	1.40881
TAC	176679	241234	1.36538		1.3631
TAC	128243	258479	2.01554		2.01217

## Sheet: Fig.1l
Fig.1l	GAPDH	ACADL		mean
sham	95133	433869	4.56066	4.42889	1.02975
sham	97452	403427	4.13975		0.934715
sham	77828	417615	5.36587		1.21156
sham	89807	327731	3.64928		0.823972
TAC	82687	241725	2.92337	2.957	0.660069
TAC	80186	199103	2.48301		0.56064
TAC	77136	267247	3.46462		0.782277

[truncated: 95 more sheets: Fig.1m, Fig.1n, Fig.1o, Fig.1p, Fig.2a, Fig.2b, Fig.2c, Fig.2d, Fig.2f, Fig.2g, Fig.2h, Fig.2i, Fig.3b, Fig.3c, Fig.3e, Fig.3g, Fig.3h, Fig.3j, Fig.3k, Fig.4b-4d …]
